# Supplementary material for: Assessment of perinatal outcomes of pregnant women with severe versus simple malaria
Source: PLoS One. 2021 Feb 19;16(2):e0247053. doi: 10.1371/journal.pone.0247053 (PMC7894943; doi:10.1371/journal.pone.0247053)
Supplement: S1 Data — (XLSX) [file pone.0247053.s001.xlsx]

## Sheet: Sheet1
									Malaria
Count of id	Column Labels											first trimester	second trimester	third trimester
Row Labels	1	2	(blank)	Grand Total						2	Abortion	33	19	1
2	43	10		53						3	Normal Term	10	23	224	257
3	231	26		257						4	still birth and neonatal death	5	14	24	43
4	23	20		43						5	low birth weight	2	1	36	39
5	31	11		42						6	pre term	2	10	39	51
6	33	18		51
(blank)											poor outcome	9	25	99	133
Grand Total	361	85		446							poor + abortion	42	44	100
											for abortion, normal, and poor outcome by trimester						for all that are not abortion					for abortion + poor vs normal
											. tabi 33 19 1\ 10 23 224\9 25 99, chi2						. tabi 10 23 224\5 14 24\2 1 36\ 2 10 39, chi2					. tabi 10 23 224\ 42 44 100, chi2
											| col						| col					| col
											row | 1 2 3 | Total						row | 1 2 3 | Total					row | 1 2 3 | Total
											-----------+---------------------------------+----------						-----------+---------------------------------+----------					-----------+---------------------------------+----------
										abortion	1 | 33 19 1 | 53					normal	1 | 10 23 224 | 257				normal	1 | 10 23 224 | 257
										normal	2 | 10 23 224 | 257					death	2 | 5 14 24 | 43				other	2 | 42 44 100 | 186
										poor	3 | 9 25 99 | 133					low birth weight	3 | 2 1 36 | 39					-----------+---------------------------------+----------
											-----------+---------------------------------+----------					pre term	4 | 2 10 39 | 51					Total | 52 67 324 | 443
											Total | 52 67 324 | 443						-----------+---------------------------------+----------
																	Total | 19 48 323 | 390					Pearson chi2(2) = 63.9958 Pr = 0.000
											Pearson chi2(4) = 197.9946 Pr = 0.000
																	Pearson chi2(6) = 31.5779 Pr = 0.000
									Simple severe			simple	severe
												1	2
										2	Abortion	43	10
										3	Normal Term	231	26
										4	still birth and neonatal death	23	20
										5	low birth weight	31	11
										6	pre term	33	18
											poor outcome	87	49
											poor + abortion	130	59
																						simple vs severe normal vs other
										tabi 43 10\ 231 26\ 87 49, chi2							. tabi 231 26\ 23 20\31 11\33 18, chi2					. tabi 231 26\ 130 59, chi2
										| col							| col					| col
										row | 1 2 | Total							row | 1 2 | Total					row | 1 2 | Total
										-----------+----------------------+----------							-----------+----------------------+----------					-----------+----------------------+----------
									abortion	1 | 43 10 | 53						normal	1 | 231 26 | 257				normal	1 | 231 26 | 257
									normal	2 | 231 26 | 257						death	2 | 23 20 | 43				other	2 | 130 59 | 189
									poor	3 | 87 49 | 136						low birth weight	3 | 31 11 | 42					-----------+----------------------+----------
										-----------+----------------------+----------						pre term	4 | 33 18 | 51					Total | 361 85 | 446
										Total | 361 85 | 446							-----------+----------------------+----------
																	Total | 318 75 | 393					Pearson chi2(1) = 31.4323 Pr = 0.000
										Pearson chi2(2) = 38.7136 Pr = 0.000
																	Pearson chi2(3) = 44.3828 Pr = 0.000

## Sheet: alfred
site	id	age	grav	par	residence	employment	prior h/o mal	ga of dx	trim	symptoms	temp	gcs	resp	hb	mcv	plt	bs	dx simple/severe	mgmt (hosp/op)	ga at delivery	mode of del	apgar	wght	outcome	ab	lable	preterm	low birth weight	neonatal death	still birth	abortion	normal term	low and pre	code1	code2
3	147	16	1	0	1	1	2	32.6	3	1	38.9	15	2	9.3	81	150	1	1	1	39	1	10	3200	1	2		no	no	FALSE	no	no	yes	no	3	3
1	204	16	1	0	1	1	1	12	1	2	38.9	15	1	14	96	170	1	1	1	12	3	11	0	9	1		no	no	FALSE	no	yes	no	no	2	2
3	182	17	1	0	1	1	3	41	3	2	40.1	15	2	15	98	180	1	1	1	41	1	10	3300	1	2		no	no	FALSE	no	no	yes	no	3	3
3	211	17	1	0	1	1	1	27	2	3	39.4	15	2	11	98	58	1	1	1	29	1	8	1800	2	2	preterm	yes	no	FALSE	no	no	no	no	1	6
1	261	17	1	0	1	1	2	28	2	3	38.3	15	2	9.3	91	20	1	1	1	28	1	6	700	2	2	preterm	yes	no	FALSE	no	no	no	no	1	6
3	160	17	1	0	1	4	1	10.3	1	3	38.8	15	2	5.6	84	424	1	2	2	10.3	3	11	0	9	1		no	no	FALSE	no	yes	no	no	2	2
3	236	17	1	0	1	1	1	31	3	1	39.6	15	2	5.6	98	98	1	2	1	31	1	6	1200	2	2	preterm	yes	yes	FALSE	no	no	no	yes	1	6
3	415	17	1	0	1	1	1	32	3	1	39.6	15	2	5.7	98	98	1	2	1	32	1	6	1300	2	2	preterm,low birth	yes	yes	FALSE	no	no	no	yes	1	6
3	115	18	1	0	1	1	1	34	3	1	39.7	15	2	10.7	86	12	1	1	1	34	1	9	2000	2	2	preterm	yes	yes	FALSE	no	no	no	yes	1	6
3	150	18	1	0	1	1	2	13	1	2	39.6	15	2	7.6	80.8	80	1	1	3	13	3	11	0	9	1		no	no	FALSE	no	yes	no	no	2	2
3	223	18	1	0	1	1	1	39	3	3	38.5	15	2	9	81.5	90	1	1	1	39	1	10	2100	3	2	low birth weight	no	yes	FALSE	no	no	no	no	1	5
3	276	18	3	2	1	1	1	35	3	3	38.9	15	2	15.1	81	128	1	1	1	35	2	4	3000	4	2	neonatal death	yes	no	yes	no	no	no	no	1	4
1	291	18	2	1	1	1	2	34.4	3	3	38.7	15	2	10.5	92.2	326	1	1	2	37	1	10	2800	1	2		no	no	FALSE	no	no	yes	no	3	3
2	318	18	1	0	1	7	1	38.5	3	2	38.6	15	2	13.2	86.5	208	1	1	1	38.5	2	10	3500	1	2		no	no	FALSE	no	no	yes	no	3	3
2	336	18	1	0	2	2	2	23.3	2	3	39.1	15	2	12.5	76.6	86	1	1	1	40.1	2	10	3200	1	2		no	no	FALSE	no	no	yes	no	3	3
3	416	18	1	0	1	1	1	38	3	2	38.2	15	2	11	89	180	1	1	1	39	1	10	3200	1	2		no	no	FALSE	no	no	yes	no	3	3
1	12	18	1	0	2	8	2	33	3	3	39.2	15	2	6.1	86.5	127	1	2	1	33	1	9	2500	2	2		yes	no	FALSE	no	no	no	no	1	6
2	45	18	1	0	1	1	2	30.6	3	4	39	7	1	10.8	88	48	1	2	1	30.6	2	2	1600	7	2	preterm, low birth weight, neonatal death	yes	yes	yes	no	no	no	yes	1	4
2	66	18	1	0	1	1	1	32	3	6	39.8	13	1	12	89.4	173	1	2	1	37	2	10	3200	1	2		no	no	FALSE	no	no	yes	no	3	3
1	338	18	1	0	1	1	1	25.2	2	2	38.9	15	2	6.2	93.6	151	1	2	1	38.5	1	10	2800	1	2		no	no	FALSE	no	no	yes	no	3	3
1	31	19	1	0	2	8	2	30	3	3	38	15	2	10	86	122	1	1	1	38	1	8	3200	1	2		no	no	FALSE	no	no	yes	no	3	3
2	59	19	1	0	1	1	3	38.4	3	2	38.7	15	2	8	85	84	1	1	1	39	1	6	3000	1	2		no	no	FALSE	no	no	yes	no	3	3
3	120	19	1	0	1	1	1	35	3	1	38.2	15	2	13	87	142	1	1	1	39	2	10	3100	1	2		no	no	FALSE	no	no	yes	no	3	3
3	131	19	1	0	1	1	1	29.3	3	3	37.8	15	2	13.2	91.1	71	1	1	3	38.4	1	9	2800	1	2		no	no	FALSE	no	no	yes	no	3	3
3	180	19	1	0	1	1	1	40	3	1	38.3	15	2	12	98	170	1	1	1	41	1	10	3000	1	2		no	no	FALSE	no	no	yes	no	3	3
3	181	19	1	0	1	1	1	37	3	2	38.5	15	2	12	98	170	1	1	1	40	1	10	3000	1	2		no	no	FALSE	no	no	yes	no	3	3
3	217	19	1	0	1	1	1	38.5	3	3	38.7	15	2	12	90.7	52	1	1	1	38.5	2	10	3000	1	2		no	no	FALSE	no	no	yes	no	3	3
3	274	19	2	1	1	1	1	39.4	3	3	39.7	15	2	13.5	88	98	1	1	1	39.4	1	9	3600	1	2		no	no	FALSE	no	no	yes	no	3	3
2	305	19	2	1	1	6	1	20	2	3	39.5	15	1	8.5	99.9	245	1	1	2	20	1	11	500	9	1		no	no	FALSE	no	yes	no	no	2	2
2	337	19	1	0	1	1	1	32.1	3	3	38.6	15	2	11	88	123	1	1	2	41	1	10	3500	1	2		no	no	FALSE	no	no	yes	no	3	3
3	432	19	1	0	1	1	1	38	3	1	38.5	15	2	9	81	90	1	1	2	39.2	1	10	2200	3	2	low birth weight	no	yes	FALSE	no	no	no	no	1	5
1	29	19	1	0	2	6	1	26.4	2	1	38	15	2	5.8	92.6	184	1	2	1	34	1	8	2000	2	2	preterm	yes	yes	FALSE	no	no	no	yes	1	6
2	47	19	2	1	1	1	3	24.2	2	4	36.4	10	1	7.1	88	89	1	2	1	26	1	6	800	2	2	preterm	yes	no	FALSE	no	no	no	no	1	6
3	142	19	1	0	1	1	1	28.3	3	2	39	15	1	6.3	84.5	130	1	2	1	31	1	7	2000	2	2	preterm	yes	no	FALSE	no	no	no	no	1	6
3	383	19	1	0	1	1	2	31	3	6	39	7	1	10.8	88	48	1	2	1	31	2	2	1600	7	2	preterm, neonatal death	yes	yes	yes	no	no	no	yes	1	4
2	41	20	2	1	2	8	3	21.4	2	1	39	15	2	9.7	89	156	1	1	2	37	1	8	2700	1	2		no	no	FALSE	no	no	yes	no	3	3
2	57	20	1	0	1	1	1	38.5	3	3	39.8	15	2	8	77	24	1	1	1	38.6	1	9	2800	1	2		no	no	FALSE	no	no	yes	no	3	3
2	67	20	1	0	1	1	1	38.5	3	1	39.7	15	2	8.4	77.4	24	1	1	1	38.5	2	10	2800	1	2		no	no	FALSE	no	no	yes	no	3	3
3	116	20	1	0	1	1	1	31.5	3	1	37.8	15	2	12	87	151	1	1	2	40	1	10	2800	1	2		no	no	FALSE	no	no	yes	no	3	3
1	203	20	1	0	1	1	1	39.4	3	2	39.8	15	2	12	87	150	1	1	1	39.4	1	10	3000	1	2		no	no	FALSE	no	no	yes	no	3	3
1	208	20	1	0	1	1	1	8.2	1	2	38.5	15	1	10	83	63	1	1	1	8.2	3	11	0	9	1		no	no	FALSE	no	yes	no	no	2	2
2	210	20	1	0	1	1	1	11	1	2	39.8	15	2	11	73	83	1	1	1	11	3	11	0	9	1		no	no	FALSE	no	yes	no	no	2	2
3	238	20	2	1	1	1	1	35	3	3	38.4	15	2	14	87	136	1	1	1	38.6	1	10	3000	1	2		no	no	FALSE	no	no	yes	no	3	3
1	256	20	1	0	1	1	2	38	3	2	38.2	15	2	12.7	89.5	59	1	1	1	38	2	10	3400	1	2		no	no	FALSE	no	no	yes	no	3	3
3	279	20	3	1	1	1	1	39.1	3	3	39.5	15	2	7	88	62	1	1	1	39.1	1	9	3300	1	2		no	no	FALSE	no	no	yes	no	3	3
2	315	20	1	0	1	1	1	30	3	2	38.7	15	2	12	81	202	1	1	2	39	1	10	2600	1	2		no	no	FALSE	no	no	yes	no	3	3
1	326	20	1	0	1	1	1	39.3	3	3	39	15	2	11	84	182	1	1	2	39.3	2	10	3100	1	2		no	no	FALSE	no	no	yes	no	3	3
1	331	20	1	0	1	6	1	37.6	3	3	39	15	2	10	85	120	1	1	2	42	2	10	4200	1	2		no	no	FALSE	no	no	yes	no	3	3
3	385	20	1	0	1	1	3	38.2	3	1	38.6	15	1	8.2	85	85	1	1	1	38.5	1	6	3000	1	2		no	no	FALSE	no	no	yes	no	3	3
1	436	20	1	0	1	1	1	38.4	3	2	38.5	15	2	12	90	52	1	1	1	38.5	2	10	3000	1	2		no	no	FALSE	no	no	yes	no	3	3
2	48	20	4	2	1	1	3	31.3	3	4	37.6	9	2	9.4	84	35	1	2	1	31.3	1	0	2100	5	2	stillbirth	yes	no	FALSE	yes	no	no	no	1	4
3	134	20	1	0	1	1	1	38.6	3	6	40	10	1	10	82	9	1	2	1	39	1	0	2800	5	2	stillbirth	no	no	FALSE	yes	no	no	no	1	4
2	307	20	1	0	1	1	2	37	3	2	39.8	15	2	4.4	88.8	87	1	2	1	37	1	10	2500	1	2		no	no	FALSE	no	no	yes	no	3	3
2	380	20	1	0	1	1	1	32	3	6	39.8	13	2	12	89.4	173	1	2	1	37	2	10	3200	1	2		no	no	FALSE	no	no	yes	no	3	3
1	444	20	1	0	2	6	1	26.4	2	1	38	15	2	6	92	180	1	2	1	37	1	10	2700	1	2		no	no	FALSE	no	no	yes	no	3	3
1	5	21	2	1	1	1	2	9.5	1	3	39.6	15	2	11.8	85.2	183	1	1	1	9.5	3	11	0	9	1		no	no	FALSE	no	yes	no	no	2	2
1	7	21	2	1	2	8	2	10	1	3	40	15	2	10.9	79	128	1	1	1	10	3	11	0	9	1		no	no	FALSE	no	yes	no	no	2	2
1	8	21	1	0	2	1	2	7.6	1	3	38.4	15	2	12.2	78	122	1	1	1	7.6	3	11	0	9	1		no	no	FALSE	no	yes	no	no	2	2
1	21	21	2	0	2	1	2	38	3	2	38.4	15	2	12	87.9	88	1	1	1	39.1	2	10	2900	1	2		no	no	FALSE	no	no	yes	no	3	3
3	127	21	1	0	1	1	2	12	1	3	38.5	15	2	12	88	199	1	1	2	12	3	11	0	9	1		no	no	FALSE	no	yes	no	no	2	2
3	129	21	1	0	1	1	2	5.2	1	1	39	15	2	12	77.6	110	1	1	1	5.2	3	11	0	9	1		no	no	FALSE	no	yes	no	no	2	2
3	139	21	1	0	1	1	2	38	3	2	38.2	15	2	13	82	189	1	1	1	38	1	8	3100	1	2		no	no	FALSE	no	no	yes	no	3	3
3	162	21	3	1	1	1	1	30	3	1	39.6	15	2	13	99.9	196	1	1	1	30	1	7	1800	2	2	preterm	yes	no	FALSE	no	no	no	no	1	6
3	183	21	1	0	1	1	1	41	3	3	38.5	15	2	12	92	140	1	1	1	41	1	6	3000	1	2		no	no	FALSE	no	no	yes	no	3	3
3	185	21	1	0	1	1	1	39.2	3	2	38.4	15	2	15	89	198	1	1	1	39.2	1	10	4000	1	2		no	no	FALSE	no	no	yes	no	3	3
3	186	21	1	0	1	1	1	12	1	2	38.3	15	2	13	86	158	1	1	2	12	3	11	0	9	1		no	no	FALSE	no	yes	no	no	2	2
3	233	21	1	0	1	1	2	37	3	1	38.1	15	2	14	91.7	153	1	1	1	39	2	10	3000	1	2		no	no	FALSE	no	no	yes	no	3	3
1	284	21	1	0	1	1	1	41	3	2	39	15	2	14	98	148	1	1	1	41	2	10	3000	1	2		no	no	FALSE	no	no	yes	no	3	3
1	356	21	3	0	2	8	2	26.4	2	3	37.9	15	2	9.1	85.4	59	1	1	1	39.6	2	10	3000	1	2		no	no	FALSE	no	no	yes	no	3	3
3	390	21	1	0	1	1	1	38.4	3	1	39.6	15	2	8.4	77	26	1	1	1	38.6	2	10	2900	1	2		no	no	FALSE	no	no	yes	no	3	3
1	6	21	2	1	2	8	2	39.5	3	4	39.7	10	2	9.9	81	26	1	2	1	39.5	1	10	3300	1	2		no	no	FALSE	no	no	yes	no	3	3
3	173	21	1	0	1	1	2	18.2	2	1	39.4	15	2	6.6	93	3	1	2	1	18.2	3	11	0	9	1		no	no	FALSE	no	yes	no	no	2	2
3	221	21	1	0	1	1	1	9	1	3	39	15	2	6.4	91.3	64	1	2	1	9	3	11	0	9	1		no	no	FALSE	no	yes	no	no	2	2
1	1	22	1	0	2	5	1	26	2	3	38	15	2	10.8	87.6	112	1	1	1	39	1	10	3100	1	2	normal term	no	no	FALSE	no	no	yes	no	3	3
3	148	22	1	0	1	1	2	31.4	3	1	39	15	2	15	94	297	1	1	2	39.5	2	10	2400	3	2	low birth weight	no	yes	FALSE	no	no	no	no	1	5
3	157	22	1	0	1	1	1	38.2	3	3	39.2	15	2	12.8	89.6	25	1	1	1	40.3	1	10	3200	1	2		no	no	FALSE	no	no	yes	no	3	3
3	163	22	1	0	1	1	3	34	3	1	39.6	15	2	12	98	180	1	1	1	34	1	9	2300	2	2	preterm	yes	no	FALSE	no	no	no	no	1	6
3	179	22	2	1	1	1	3	30	3	1	39.6	15	2	13	97	168	1	1	1	30	1	9	1400	2	2	preterm	yes	yes	FALSE	no	no	no	yes	1	6
3	187	22	1	0	1	1	1	13	1	2	39.2	15	2	12	87.2	200	1	1	1	13	3	11	0	9	1		no	no	FALSE	no	yes	no	no	2	2
3	191	22	2	1	1	1	1	26	2	2	38.6	15	2	14	82	138	1	1	3	26	1	6	1000	2	2	preterm	yes	no	FALSE	no	no	no	no	1	6
1	207	22	1	1	1	1	3	37	3	1	37.9	15	2	13	86	180	1	1	1	37	1	10	3200	1	2		no	no	FALSE	no	no	yes	no	3	3
3	230	22	1	0	1	1	1	33	3	1	38.5	15	2	9.3	88.1	28	1	1	1	33.1	1	2	2000	2	2	preterm	yes	no	FALSE	no	no	no	no	1	6
1	297	22	3	2	1	1	2	31	3	2	39.6	15	2	12	87	96	1	1	1	38	2	8	3000	1	2		no	no	FALSE	no	no	yes	no	3	3
1	299	22	2	1	1	1	1	36.5	3	3	39.2	15	2	10.2	89.1	367	1	1	1	36.5	1	9	3000	1	2		yes	no	FALSE	no	no	no	no	1	6
2	302	22	1	0	1	1	1	40.1	3	2	39.6	15	2	12	89	201	1	1	2	40.1	1	9	3500	1	2		no	no	FALSE	no	no	yes	no	3	3
2	311	22	1	0	1	1	1	36.5	3	3	39.5	15	2	11.4	91	137	1	1	1	38	1	9	3100	1	2		no	no	FALSE	no	no	yes	no	3	3
1	321	22	1	0	1	1	2	39.4	3	2	38	15	2	12	86	110	1	1	1	39.4	1	6	3200	1	2		no	no	FALSE	no	no	yes	no	3	3
3	345	22	1	0	1	1	1	31.4	3	2	38.4	15	2	9.7	89	234	1	1	2	38.5	1	10	3100	1	2		no	no	FALSE	no	no	yes	no	3	3
3	354	22	2	1	1	1	2	28	3	1	38.5	15	2	12	86	178	1	1	2	39.5	1	10	2900	1	2		no	no	FALSE	no	no	yes	no	3	3
3	411	22	2	1	1	1	1	38.6	3	2	38.5	15	1	14	87	140	1	1	1	38.6	1	10	3000	1	2		no	no	FALSE	no	no	yes	no	3	3
3	422	22	2	1	1	1	3	12	1	1	38.2	15	2	10	98	190	1	1	2	34	1	8	2000	2	2	preterm,low birth	yes	yes	FALSE	no	no	no	yes	1	6
3	425	22	1	0	1	1	2	38.5	3	1	38.1	15	2	13	91	150	1	1	1	39	2	10	3000	1	2		no	no	FALSE	no	no	yes	no	3	3
2	64	22	2	0	1	1	1	27	2	6	39	4	1	10	88	122	1	2	1	27	3	0	800	5	2	stillbirth	yes	no	FALSE	yes	no	no	no	1	4
3	350	22	1	1	1	1	1	12.5	1	3	38.8	15	2	5.1	81.6	139	1	2	1	32	1	7	1800	2	2	preterm	yes	no	FALSE	no	no	no	no	1	6
1	2	23	2	1	2	1	2	33	3	3	38.4	15	2	10	87	114	1	1	1	33.4	1	8	2400	2	2	preterm	yes	no	FALSE	no	no	no	no	1	6
1	20	23	2	1	2	1	2	38.3	3	2	38.9	15	2	10.5	87.2	121	1	1	1	39.4	1	8	3100	1	2		no	no	FALSE	no	no	yes	no	3	3
1	26	23	1	0	2	8	2	33.6	3	2	39.1	15	2	11.5	87.6	120	1	1	1	39.3	1	10	3500	1	2		no	no	FALSE	no	no	yes	no	3	3
2	40	23	1	0	2	6	2	32.2	3	1	36.9	15	2	8.8	86	81	1	1	2	39.2	1	9	3200	1	2		no	no	FALSE	no	no	yes	no	3	3
3	77	23	2	1	1	1	2	34.4	3	2	37.8	15	2	10	84	104	1	1	2	39.1	1	9	3500	1	2		no	no	FALSE	no	no	yes	no	3	3
3	91	23	2	1	1	1	1	38.6	3	3	37.8	15	2	10.2	84	98	1	1	2	39.4	1	10	3800	1	2		no	no	FALSE	no	no	yes	no	3	3
3	95	23	2	1	1	7	1	36.6	3	2	38.5	15	2	11	93	156	1	1	2	36.6	1	10	2700	1	2		yes	no	FALSE	no	no	no	no	1	6
3	170	23	1	0	1	7	1	14.2	2	2	39.8	15	2	14	88	170	1	1	1	14.2	3	11	0	9	1		no	no	FALSE	no	yes	no	no	2	2
1	205	23	1	0	1	1	1	39	3	1	39.4	15	2	15	86	130	1	1	1	39	1	10	4000	1	2		no	no	FALSE	no	no	yes	no	3	3
1	219	23	2	1	1	1	1	35.2	3	3	39.6	15	2	7.7	65	73	1	1	1	35.2	1	9	2800	2	2	preterm	yes	no	FALSE	no	no	no	no	1	6
3	237	23	2	1	1	1	1	38.3	3	3	40	15	2	13	96	142	1	1	1	39	1	10	3400	1	2		no	no	FALSE	no	no	yes	no	3	3
3	253	23	2	1	1	1	2	39	3	2	38.6	15	2	11.7	90.5	174	1	1	2	40	1	10	3000	1	2		no	no	FALSE	no	no	yes	no	3	3
1	255	23	1	0	1	1	2	37	3	3	38.3	15	2	12.1	88.3	237	1	1	1	38.4	2	10	3400	1	2		no	no	FALSE	no	no	yes	no	3	3
1	286	23	1	0	1	1	1	33	3	1	38.5	15	2	13	99.9	180	1	1	1	40	1	10	3200	1	2		no	no	FALSE	no	no	yes	no	3	3
1	322	23	3	2	1	1	1	35	3	3	38.4	15	2	10.4	91.8	45	1	1	1	35	1	7	2200	2	2	preterm	yes	no	FALSE	no	no	no	no	1	6
2	368	23	1	0	2	2	2	9.5	1	3	38.2	15	2	14	77	162	1	1	1	38.5	1	10	3400	1	2		no	no	FALSE	no	no	yes	no	3	3
2	378	23	1	0	2	6	2	25.3	2	3	38.8	15	2	11	87	77	1	1	1	40	1	10	3400	1	2		no	no	FALSE	no	no	yes	no	3	3
3	393	23	1	0	2	6	2	36	3	3	39	15	2	11	76	92	1	1	1	36	1	1	2100	2	2	preterm,low birth	yes	yes	FALSE	no	no	no	yes	1	6
3	405	23	3	2	1	1	1	20	2	1	38	15	2	8.7	82	149	1	1	2	24	1	0	600	5	2	stillbirth	yes	no	FALSE	yes	no	no	no	1	4
3	414	23	2	1	1	1	2	39	3	2	40	15	2	13	96	142	1	1	1	39	1	10	3200	1	2		no	no	FALSE	no	no	yes	no	3	3
3	428	23	1	0	1	1	1	33	3	1	38.4	15	2	9.5	88	30	1	1	1	33.2	2	8	2000	2	2	preterm	yes	yes	FALSE	no	no	no	yes	1	6
2	42	23	1	0	1	1	1	28	2	4	39.2	5	1	8.3	87	261	1	2	1	28	1	0	900	5	2	stillbirth	yes	no	FALSE	yes	no	no	no	1	4
2	44	23	2	1	1	1	2	34	3	4	39	13	1	7.1	85	7	1	2	1	34	1	0	2000	5	2	stillbirth	yes	no	FALSE	yes	no	no	no	1	4
2	58	23	1	0	1	1	1	34.2	3	6	38.6	10	1	11	88	166	1	2	1	34.2	1	9	1200	2	2	preterm	yes	yes	FALSE	no	no	no	yes	1	6
3	144	23	1	0	1	1	1	23.4	2	2	39.2	15	2	4.9	83.7	54	1	2	1	23.4	1	0	450	5	2	stillbirth	yes	no	FALSE	yes	no	no	no	1	4
3	154	23	1	0	1	1	2	19	2	3	38.2	15	2	6.2	78	92	1	2	1	30	1	0	1500	5	2	stillbirth	yes	no	FALSE	yes	no	no	no	1	4
3	224	23	3	2	1	1	1	8	1	3	37.8	15	1	3.8	87.2	244	1	2	1	8	3	11	0	9	1		no	no	FALSE	no	yes	no	no	2	2
1	226	23	1	0	1	1	1	21	2	2	38.9	15	2	4	99.9	86	1	2	1	21	3	11	0	9	2		yes	no	FALSE	no	no	no	no	1	6
1	358	23	1	0	2	1	2	26.1	2	3	37	15	2	6.2	85.7	190	1	2	1	40.1	1	10	3800	1	2		no	no	FALSE	no	no	yes	no	3	3
2	366	23	2	1	1	1	1	14.4	2	6	39.8	8	1	7	88	275	1	2	1	38	1	9	3200	1	2		no	no	FALSE	no	no	yes	no	3	3
1	15	24	1	0	2	1	2	38	3	3	39.2	15	2	10	74.6	101	1	1	1	38	2	8	3670	1	2		no	no	FALSE	no	no	yes	no	3	3
1	18	24	3	2	2	6	2	36.6	3	2	38.6	15	2	8.2	87.2	9	1	1	1	39.5	3	9	3200	1	2		no	no	FALSE	no	no	yes	no	3	3
1	28	24	2	1	2	1	2	39.1	3	3	39	15	2	10	87	102	1	1	1	40	1	9	3400	1	2		no	no	FALSE	no	no	yes	no	3	3
2	53	24	1	0	2	2	3	36	3	3	39.4	15	1	11	76	92	1	1	1	36	1	9	3000	1	2		yes	no	FALSE	no	no	no	no	1	6
2	70	24	1	0	2	4	2	36	3	3	38.6	15	2	11	76.6	92	1	1	1	36	1	10	2100	2	2	preterm	yes	yes	FALSE	no	no	no	yes	1	6
3	81	24	2	1	1	1	2	40.1	3	3	38.2	15	2	10.5	98	89	1	1	2	40.1	1	9	3300	1	2		no	no	FALSE	no	no	yes	no	3	3
3	84	24	1	0	1	1	2	39	3	2	39.2	15	2	11	78	145	1	1	1	39.2	2	10	2900	1	2		no	no	FALSE	no	no	yes	no	3	3
3	90	24	4	3	1	1	2	39.2	3	2	38.2	15	2	10.5	90.2	248	1	1	1	39.2	2	10	3500	1	2		no	no	FALSE	no	no	yes	no	3	3
3	93	24	1	0	1	1	1	39.4	3	3	38.3	15	2	12.1	88	237	1	1	2	39.4	2	10	2900	1	2		no	no	FALSE	no	no	yes	no	3	3
3	103	24	1	0	2	7	1	38.3	3	3	39.3	15	2	9.4	81	99	1	1	1	38.3	1	10	3100	1	2		no	no	FALSE	no	no	yes	no	3	3
3	117	24	3	2	1	1	2	28	2	3	37.5	15	2	10.5	92.2	322	1	1	2	28	1	7	1000	2	2	preterm	yes	no	FALSE	no	no	no	no	1	6
3	137	24	1	0	1	1	1	37	3	2	38.2	15	2	8.9	74.9	263	1	1	1	37.3	1	8	2200	3	2	low birth weight	no	yes	FALSE	no	no	no	no	1	5
3	145	24	3	2	1	1	2	22	2	3	38.6	15	2	9.6	87	44	1	1	1	22	1	0	400	5	2	stillbirth	yes	no	FALSE	yes	no	no	no	1	4
3	164	24	1	0	1	1	1	39.6	3	1	38.3	15	2	14	88	170	1	1	1	40	1	10	3200	1	2		no	no	FALSE	no	no	yes	no	3	3
3	174	24	1	0	1	1	1	31.5	3	3	39.2	15	2	11	92	210	1	1	1	31.5	1	6	1700	2	2	preterm	yes	yes	FALSE	no	no	no	yes	1	6
3	188	24	1	0	1	1	2	11	1	3	39	15	2	16	89	170	1	1	1	11	3	11	0	9	1		no	no	FALSE	no	yes	no	no	2	2
3	194	24	2	1	1	1	1	39.5	3	2	38.7	15	2	11	84	140	1	1	1	39.5	1	10	3000	1	2		no	no	FALSE	no	no	yes	no	3	3
3	247	24	3	2	1	1	1	20	2	2	38.6	15	2	8.6	82	149	1	1	1	20	3	11	0	9	1		no	no	FALSE	no	yes	no	no	2	2
3	282	24	4	3	1	1	1	29	3	2	37.9	15	1	11.9	82.7	226	1	1	1	37	1	10	2500	1	2		no	no	FALSE	no	no	yes	no	3	3
1	285	24	2	1	1	1	1	39.6	3	3	38.4	15	2	13	96	120	1	1	1	39.6	1	10	2700	1	2		no	no	FALSE	no	no	yes	no	3	3
2	309	24	4	2	1	1	1	38	3	3	39.5	15	1	10.6	84	105	1	1	1	38	2	10	3700	1	2		no	no	FALSE	no	no	yes	no	3	3
1	327	24	4	0	1	1	1	29.5	3	2	39.5	15	2	10	88	162	1	1	2	40.2	1	10	3200	1	2		no	no	FALSE	no	no	yes	no	3	3
2	339	24	2	1	1	1	2	30.1	3	2	39.2	15	2	10	93.7	141	1	1	2	40.3	1	10	3300	1	2		no	no	FALSE	no	no	yes	no	3	3
3	346	24	2	1	1	1	1	30	3	2	38.8	15	2	12	89.5	110	1	1	2	39	1	10	3000	1	2		no	no	FALSE	no	no	yes	no	3	3
3	355	24	2	1	1	1	1	33.5	3	3	39.4	15	2	10.7	81.4	107.1	1	1	1	34	1	7	2000	2	2	preterm	yes	yes	FALSE	no	no	no	yes	1	6
2	369	24	3	1	1	1	3	13.4	1	1	39	15	2	12	79	18	1	1	1	39.6	1	9	2400	3	2	low birth weight	no	yes	FALSE	no	no	no	no	1	5
2	371	24	2	1	2	2	2	20.4	2	3	39.1	15	2	14.3	92	232	1	1	1	38.3	2	9	2700	1	2		no	no	FALSE	no	no	yes	no	3	3
1	442	24	2	1	1	1	1	39	3	2	38	15	2	12	98	140	1	1	1	39	1	10	3200	1	2		no	no	FALSE	no	no	yes	no	3	3
2	32	24	1	0	1	1	2	28	2	4	39.6	4	1	7.3	91	18	1	2	1	28	3	7	1100	2	2	preterm	yes	no	FALSE	no	no	no	no	1	6
2	73	24	2	1	1	1	1	32	3	6	39.7	9	1	7	82	534	1	2	1	32.3	3	9	2000	2	2	preterm	yes	no	FALSE	no	no	no	no	1	6
3	138	24	2	1	1	1	1	8	1	2	39.5	15	2	5.1	99.9	78	1	2	1	8	3	11	0	9	1		no	no	FALSE	no	yes	no	no	2	2
3	156	24	3	2	1	1	1	39.3	3	2	38.6	15	2	4.3	80	152	1	2	2	39.3	2	10	3400	1	2		no	no	FALSE	no	no	yes	no	3	3
3	171	24	1	0	1	1	2	39	3	3	39.5	15	2	3.7	87	50	1	2	1	39	3	0	3100	5	2	stillbirth	no	no	FALSE	yes	no	no	no	1	4
1	260	24	1	0	2	1	2	39	3	3	40	15	2	4.4	99.9	45	1	2	1	39	1	9	3000	1	2		no	no	FALSE	no	no	yes	no	3	3
3	384	24	2	1	1	1	1	34.4	3	6	38.8	14	1	11	88	156	1	2	1	34.4	1	9	2000	2	2	preterm	yes	no	FALSE	no	no	no	no	1	6
1	9	25	1	0	2	2	2	11	1	3	39	15	2	12.7	76.3	93	1	1	1	11	3	11	0	9	1		no	no	FALSE	no	yes	no	no	2	2
1	22	25	2	1	1	1	2	39.4	3	3	38.4	15	2	11.6	75.9	50	1	1	1	40.2	1	10	3600	1	2		no	no	FALSE	no	no	yes	no	3	3
1	30	25	3	2	2	8	2	33.3	3	3	38.3	15	1	9.9	71.7	2	1	1	1	40.2	1	9	3500	1	2		no	no	FALSE	no	no	yes	no	3	3
2	36	25	1	0	1	1	2	39.1	3	2	38	15	2	11	92	118	1	1	1	39.1	2	8	3800	1	2		no	no	FALSE	no	no	yes	no	3	3
2	39	25	1	0	3	7	3	39.1	3	2	38	15	2	10	90	120	1	1	1	39.1	2	8	3800	1	2		no	no	FALSE	no	no	yes	no	3	3
3	106	25	2	1	1	1	1	38	3	2	39.6	15	2	12	87	92	1	1	2	40	2	9	4800	1	2		no	no	FALSE	no	no	yes	no	3	3
3	135	25	3	2	2	1	3	12.5	1	3	38.6	15	2	13	78.1	219	1	1	1	12.5	3	11	0	9	1		no	no	FALSE	no	yes	no	no	2	2
3	212	25	2	1	1	1	1	40.6	3	3	39.7	15	2	7.2	89.7	158	1	1	1	40.6	2	10	3500	1	2		no	no	FALSE	no	no	yes	no	3	3
3	216	25	3	2	1	7	1	41.2	3	3	39.8	15	2	11.4	98	72	1	1	1	41.2	1	6	3000	1	2		no	no	FALSE	no	no	yes	no	3	3
1	239	25	1	0	1	1	1	35	3	1	38	15	2	13	99	180	1	1	1	35	1	9	2000	2	2	low birth weight	yes	yes	FALSE	no	no	no	yes	1	6
3	266	25	2	1	1	1	1	41	3	3	39.4	15	2	12	90	83	1	1	1	41	1	9	3200	1	2		no	no	FALSE	no	no	yes	no	3	3
3	269	25	1	0	1	1	1	31	3	2	38.4	15	2	9.9	72.5	136	1	1	1	34	2	8	1800	2	2	preterm	yes	yes	FALSE	no	no	no	yes	1	6
3	277	25	1	0	2	1	1	8	1	3	40	15	2	13.2	84	168	1	1	1	8	3	11	0	9	1		no	no	FALSE	no	yes	no	no	2	2
1	288	25	1	0	1	1	1	35	3	2	39.3	15	2	13	99	180	1	1	1	35	1	9	2000	2	2	preterm	yes	no	FALSE	no	no	no	no	1	6
2	319	25	2	1	1	1	2	36.3	3	2	38.6	15	2	12	89	126	1	1	2	36.3	1	10	2800	2	2	preterm	yes	no	FALSE	no	no	no	no	1	6
2	320	25	1	0	1	7	1	41.2	3	3	38.9	15	2	9.7	86	129	1	1	1	41.2	1	4	2800	4	2	neonatal death	no	no	yes	no	no	no	no	1	4
3	349	25	1	0	2	4	3	29	3	2	38.4	15	2	11	94	129	1	1	2	38.3	1	10	3400	1	2		no	no	FALSE	no	no	yes	no	3	3
3	351	25	1	0	2	6	2	34	3	3	39.3	15	1	12	85	188	1	1	2	39.6	1	10	2900	1	2		no	no	FALSE	no	no	yes	no	3	3
3	353	25	2	1	1	1	2	26	2	2	36	15	2	11	83	122.7	1	1	2	26	1	4	600	4	2	preterm, neonatal death	yes	no	yes	no	no	no	no	1	4
2	365	25	1	0	1	1	1	13.4	1	3	39.5	15	2	12.8	79	18	1	1	2	36	1	9	2900	2	2	preterm	yes	no	FALSE	no	no	no	no	1	6
2	376	25	3	2	1	1	1	17.5	2	1	39	15	2	10	81	211	1	1	1	39.3	1	10	3300	1	2		no	no	FALSE	no	no	yes	no	3	3
2	379	25	1	0	1	3	1	16.3	2	3	38.6	15	2	11	84	64	1	1	1	37.5	1	9	2800	1	2		no	no	FALSE	no	no	yes	no	3	3
3	400	25	1	0	2	2	3	36.2	3	3	39.4	15	2	11	75	90	1	1	1	36.2	1	9	2900	1	2		yes	no	FALSE	no	no	no	no	1	6
3	407	25	2	1	1	1	1	38	3	1	38.4	15	2	11	81	156	1	1	1	38	2	9	2600	1	2		no	no	FALSE	no	no	yes	no	3	3
1	258	25	3	2	1	1	2	32	3	6	39.8	12	1	9	93	84	1	2	1	34	1	9	2700	2	2	preterm	yes	no	FALSE	no	no	no	no	1	6
1	10	26	2	1	1	1	2	8.1	1	3	39.8	15	1	11.3	84.3	17	1	1	1	8.1	3	11	0	9	1		no	no	FALSE	no	yes	no	no	2	2
1	13	26	1	0	2	8	2	37	3	3	39.7	15	2	11.8	77.6	10	1	1	1	37	1	0	3200	5	2	stillbirth	no	no	FALSE	yes	no	no	no	1	4
2	33	26	2	1	1	1	2	35.1	3	2	38.4	15	2	7.5	86	42	1	1	1	35.1	1	8	2000	2	2	preterm	yes	yes	FALSE	no	no	no	yes	1	6
2	34	26	1	0	1	1	1	38	3	2	38	15	2	12	88.5	96	1	1	1	38	1	9	3100	1	2		no	no	FALSE	no	no	yes	no	3	3
2	74	26	2	1	1	4	1	40	3	2	38.8	15	2	11	86	159	1	1	1	40	3	9	3000	1	2		no	no	FALSE	no	no	yes	no	3	3
3	79	26	1	0	1	1	1	37	3	1	39.1	15	2	9	86	121	1	1	1	37.1	2	8	3800	1	2		no	no	FALSE	no	no	yes	no	3	3
3	82	26	1	1	1	1	2	11.3	1	2	38.5	15	2	12	80	161	1	1	2	11.3	3	11	0	9	1		no	no	FALSE	no	yes	no	no	2	2
3	102	26	2	1	1	1	1	41.2	3	1	39	15	2	8.2	85	53	1	1	1	41.2	2	9	3400	1	2		no	no	FALSE	no	no	yes	no	3	3
3	146	26	2	1	1	1	1	42	3	3	38.3	15	2	13.1	87	164	1	1	1	42	2	10	3000	1	2		no	no	FALSE	no	no	yes	no	3	3
3	158	26	1	0	1	1	1	37.4	3	2	38	15	2	11.4	82.6	145	1	1	1	39.4	1	9	3500	1	2		no	no	FALSE	no	no	yes	no	3	3
3	165	26	1	0	1	1	1	42	3	1	38.7	15	2	9.8	85	165	1	1	1	42	1	9	2800	1	2		no	no	FALSE	no	no	yes	no	3	3
3	176	26	1	0	1	1	1	40.1	3	1	39	15	2	13	96	160	1	1	1	40.1	1	0	2800	5	2	stillbirth	no	no	FALSE	yes	no	no	no	1	4
3	189	26	1	0	1	1	1	36.1	3	3	39.4	15	2	14	87.1	152	1	1	1	37.6	2	10	2800	1	2		no	no	FALSE	no	no	yes	no	3	3
2	190	26	4	2	1	1	1	39.2	3	2	40	15	2	13	90	160	1	1	1	41	1	10	4000	1	2		no	no	FALSE	no	no	yes	no	3	3
1	225	26	1	0	1	1	1	18.2	2	2	38.9	15	2	9.6	84.2	206	1	1	1	18.2	3	11	0	9	1		no	no	FALSE	no	yes	no	no	2	2
1	232	26	1	0	2	4	2	40.1	3	2	39.2	15	2	9.8	85	165	1	1	1	40.1	1	10	3400	1	2		no	no	FALSE	no	no	yes	no	3	3
3	235	26	3	2	1	1	2	16.4	2	1	39.4	15	2	10	85.5	100	1	1	1	16.4	3	11	0	9	1		no	no	FALSE	no	yes	no	no	2	2
3	245	26	2	1	1	1	1	39	3	3	38.2	15	2	11	81	156	1	1	1	39	1	9	2600	1	2		no	no	FALSE	no	no	yes	no	3	3
3	264	26	3	2	1	1	1	38	3	3	39	15	2	9.8	80	28	1	1	1	38.2	2	9	3300	1	2		no	no	FALSE	no	no	yes	no	3	3
3	265	26	1	0	1	1	1	37.4	3	3	38.5	15	2	10	89.7	53	1	1	1	39.3	1	9	3600	1	2		no	no	FALSE	no	no	yes	no	3	3
1	293	26	3	2	1	1	1	34.4	3	2	38.9	15	2	13	88	143	1	1	2	37	2	8	3000	1	2		no	no	FALSE	no	no	yes	no	3	3
1	296	26	3	2	1	1	2	34	3	3	39.7	15	2	10.3	93.3	154	1	1	1	34	2	8	2100	2	2	preterm	yes	no	FALSE	no	no	no	no	1	6
2	306	26	2	1	1	1	1	39.1	3	2	38.2	15	2	14.4	91.7	153	1	1	2	39.1	2	8	2500	1	2		no	no	FALSE	no	no	yes	no	3	3
2	310	26	1	0	1	1	2	39	3	2	39.4	15	1	12	87	215	1	1	1	39	1	10	3000	1	2		no	no	FALSE	no	no	yes	no	3	3
1	329	26	4	1	1	1	2	35.2	3	1	38.6	15	2	11	89	118	1	1	2	39.4	1	10	3400	1	2		no	no	FALSE	no	no	yes	no	3	3
1	330	26	5	2	1	1	1	35	3	3	40	15	1	10	92	99	1	1	2	38.1	1	10	2700	1	2		no	no	FALSE	no	no	yes	no	3	3
1	334	26	1	0	1	1	2	28.4	3	2	38.5	15	2	10	87	104	1	1	2	40	1	10	3400	1	2		no	no	FALSE	no	no	yes	no	3	3
1	341	26	1	0	1	1	1	34	3	2	37.8	15	2	10	88	124	1	1	2	39	1	10	3300	1	2		no	no	FALSE	no	no	yes	no	3	3
2	359	26	4	3	1	1	1	36	3	1	38	15	2	11	78	106	1	1	2	37	1	9	3000	1	2		no	no	FALSE	no	no	yes	no	3	3
2	364	26	1	0	1	1	1	9	1	1	38.6	15	2	13.5	77.4	99.9	1	1	2	39.4	1	9	3500	1	2		no	no	FALSE	no	no	yes	no	3	3
2	377	26	1	0	2	4	3	27.2	2	3	38	15	2	12.6	83.2	217	1	1	1	39.2	2	9	3500	1	2		no	no	FALSE	no	no	yes	no	3	3
3	402	26	3	0	1	1	1	20	2	1	39.1	15	2	11.2	87	364	1	1	2	39.6	3	9	2500	1	2		no	no	FALSE	no	no	yes	no	3	3
3	423	26	3	2	1	1	2	16.3	2	1	39.3	15	2	10	85.5	102	1	1	1	16.3	3	0	0	9	1		no	no	FALSE	no	yes	no	no	2	2
3	426	26	1	0	2	4	2	40	3	1	39.3	15	2	9.9	85	165	1	1	1	40	1	10	3300	1	2		no	no	FALSE	no	no	yes	no	3	3
1	437	26	3	2	1	1	1	40	3	1	39.8	15	2	11.5	98	74	1	1	1	41	1	6	3000	1	2		no	no	FALSE	no	no	yes	no	3	3
1	11	26	2	1	1	1	2	37.2	3	3	39.4	13	1	5.5	75.7	27	1	2	1	37.2	1	9	2400	3	2	low birth weight	no	yes	FALSE	no	no	no	no	1	5
2	37	26	4	0	1	1	2	33	3	6	38.4	3	1	8.7	94	47	1	2	1	33	2	3	1600	2	2	preterm	yes	yes	FALSE	no	no	no	yes	1	6
1	43	26	1	0	2	8	2	32	3	4	39.6	11	1	6.7	87	33	1	2	1	32	1	0	1400	5	2	stillbirth	yes	no	FALSE	yes	no	no	no	1	4
1	342	26	1	0	2	2	2	32	3	1	38.8	10	1	6.7	88	50	1	2	1	32	1	0	1900	5	2	stillbirth	yes	no	FALSE	yes	no	no	no	1	4
2	362	26	2	1	1	1	1	9	1	6	40	8	1	15.1	99	93	1	2	1	9.5	3	0	0	9	1		no	no	FALSE	no	yes	no	no	2	2
2	370	26	1	0	2	4	1	28	2	6	39.4	12	1	11.3	81.8	252	1	2	1	32	1	8	1800	2	2	preterm	yes	no	FALSE	no	no	no	no	1	6
2	373	26	2	1	1	1	1	19.6	2	1	37.8	15	2	5.5	89.1	185	1	2	1	24	1	0	600	5	2	stillbirth	yes	no	FALSE	yes	no	no	no	1	4
2	374	26	1	0	1	1	2	23.5	2	3	38.7	15	1	4.5	99.9	181	1	2	1	40.2	1	9	2900	1	2		no	no	FALSE	no	no	yes	no	3	3
2	375	26	2	1	1	1	3	16.3	2	3	38.4	15	2	7.3	99.8	139	1	2	1	38.6	2	9	3100	1	2		no	no	FALSE	no	no	yes	no	3	3
3	392	26	1	0	1	1	1	31.4	3	1	39.6	15	2	4	99	20	1	2	1	31.4	1	0	1400	5	2	stillbirth	yes	no	FALSE	yes	no	no	no	1	4
3	399	26	5	4	1	1	1	14.3	2	6	39.6	8	1	8.7	77	40	1	2	1	14.3	3	0	0	9	1		no	no	FALSE	no	yes	no	no	2	2
1	4	27	3	2	2	1	2	34	3	3	39	15	2	11.1	85.5	84	1	1	1	42.3	1	10	3500	1	2		no	no	FALSE	no	no	yes	no	3	3
3	86	27	2	1	1	7	1	37.4	3	2	38.6	15	1	12	83	180	1	1	2	37.4	2	10	3400	1	2		no	no	FALSE	no	no	yes	no	3	3
3	94	27	2	0	2	1	1	35.6	3	3	38.2	15	2	11.7	90.5	174	1	1	2	40.3	1	8	2800	1	2		no	no	FALSE	no	no	yes	no	3	3
3	152	27	2	1	1	1	2	35	3	2	39.5	15	2	14	87.4	239	1	1	2	40.2	2	10	3400	1	2		no	no	FALSE	no	no	yes	no	3	3
3	169	27	4	3	1	1	2	33.3	3	1	40	15	2	10	87	105	1	1	1	33.3	3	8	1600	2	2		yes	yes	FALSE	no	no	no	yes	1	6
3	172	27	4	3	1	1	1	10	1	1	38	15	2	11	93	198	1	1	1	10	3	11	0	9	1		no	no	FALSE	no	yes	no	no	2	2
3	206	27	1	0	1	1	1	19	2	1	38	15	2	11	98	140	1	1	1	19	3	11	0	9	1		no	no	FALSE	no	yes	no	no	2	2
3	215	27	2	1	1	1	1	40.4	3	3	38.6	15	2	12.6	99.9	79	1	1	1	40.4	2	7	3000	1	2		no	no	FALSE	no	no	yes	no	3	3
3	228	27	1	0	1	1	1	36.2	3	2	40	15	2	8.6	76.6	11	1	1	1	36.2	1	0	2800	5	2	stillbirth	yes	no	FALSE	yes	no	no	no	1	4
1	240	27	2	1	1	1	1	39.6	3	1	38	15	2	13	96	120	1	1	1	39.6	1	10	2700	1	2		no	no	FALSE	no	no	yes	no	3	3
3	250	27	3	0	1	1	1	30	3	2	39.1	15	2	11.2	87.1	365	1	1	2	37	2	10	2500	1	2		no	no	FALSE	no	no	yes	no	3	3
1	257	27	4	1	1	1	2	35	3	2	39.1	15	2	10.5	90.2	248	1	1	2	36	1	10	2400	2	2	preterm	yes	no	FALSE	no	no	no	no	1	6
1	325	27	2	1	1	1	2	38	3	3	39.5	15	2	10.6	87	150	1	1	1	38	1	10	2800	1	2		no	no	FALSE	no	no	yes	no	3	3
3	344	27	3	1	1	1	1	34.5	3	3	38.2	15	2	10	88.8	124	1	1	2	40	1	10	3300	1	2		no	no	FALSE	no	no	yes	no	3	3
2	360	27	3	2	1	6	1	8.2	1	3	38.2	15	2	11.8	73.2	80	1	1	2	34	1	8	2000	2	2	preterm	yes	yes	FALSE	no	no	no	yes	1	6
3	396	27	2	1	1	1	1	38.6	3	1	39	15	2	11.3	87	154	1	1	1	38.6	1	9	3100	1	2		no	no	FALSE	no	no	yes	no	3	3
1	434	27	1	0	1	1	1	28	2	1	38.2	15	2	12	98	84	1	1	1	28	1	7	1100	2	2	preterm	yes	no	FALSE	no	no	no	no	1	6
1	446	27	2	1	2	7	2	13.1	1	2	38.4	15	2	14.1	73.4	217	1	1	1	38	1	10	3300	1	2		no	no	FALSE	no	no	yes	no	3	3
1	27	27	3	2	2	6	2	8	1	3	38.5	15	2	6.5	99.9	165	1	2	1	39	1	10	3000	1	2		no	no	FALSE	no	no	yes	no	3	3
2	52	27	5	4	1	1	1	14	1	6	39.5	8	1	8.7	77.2	42	1	2	1	14	3	11	0	9	1		no	no	FALSE	no	yes	no	no	2	2
2	69	27	1	0	1	7	1	31.5	3	1	39.6	15	2	2	99.8	208	1	2	3	31.5	1	0	1500	5	2	stillbirth	yes	no	FALSE	yes	no	no	no	1	4
3	347	27	3	2	1	1	1	31	3	3	38.9	15	1	6.2	99.9	133	1	2	1	32	1	7	1900	2	2	preterm	yes	no	FALSE	no	no	no	no	1	6
3	348	27	2	1	1	1	2	19.2	2	3	39.8	10	1	4.7	91.4	110	1	2	1	28	1	6	1300	2	2	preterm	yes	no	FALSE	no	no	no	no	1	6
3	421	27	2	1	1	1	2	36	3	1	38.4	15	2	7	98	186	1	2	1	36.2	1	10	2400	2	2	preterm	yes	no	FALSE	no	no	no	no	1	6
3	126	28	2	1	1	1	1	37.2	3	1	39.4	15	2	12.5	98	21	1	1	2	41.2	1	10	3200	1	2		no	no	FALSE	no	no	yes	no	3	3
3	130	28	2	1	1	6	1	14	1	2	39.2	15	2	9.2	81	132	1	1	1	14	3	11	0	9	1		no	no	FALSE	no	yes	no	no	2	2
3	175	28	2	1	1	1	1	16	2	3	39.8	15	2	12	82.3	53	1	1	1	16	3	11	0	9	1		no	no	FALSE	no	yes	no	no	2	2
3	220	28	1	0	1	1	1	27	2	3	39.8	15	2	11	98	83	1	1	1	27	1	7	1000	2	2	preterm	yes	no	FALSE	no	no	no	no	1	6
3	234	28	2	1	1	1	1	35.3	3	2	39	15	2	13	83	118	1	1	1	40.2	2	10	4000	1	2		no	no	FALSE	no	no	yes	no	3	3
3	251	28	1	0	1	1	2	38.4	3	3	39.8	15	2	9.3	74.4	150	1	1	1	39.5	1	3	3200	4	2	neonatal death	no	no	yes	no	no	no	no	1	4
3	263	28	1	0	1	1	1	38	3	3	38.9	15	2	8.2	85	53	1	1	3	40	1	8	3000	1	2		no	no	FALSE	no	no	yes	no	3	3
3	275	28	2	1	1	1	1	37	3	3	39.6	15	2	13.6	87.4	48	1	1	1	39.3	3	6	3400	1	2		no	no	FALSE	no	no	yes	no	3	3
2	317	28	2	1	1	1	1	40	3	2	38.7	15	2	13.3	83	118	1	1	2	41	2	10	4000	1	2		no	no	FALSE	no	no	yes	no	3	3
3	340	28	2	1	1	1	2	29.3	3	2	38	15	2	12	94	168	1	1	2	40.3	2	10	4000	1	2		no	no	FALSE	no	no	yes	no	3	3
2	361	28	5	4	1	1	1	12	1	3	39	15	2	13.7	80	104	1	1	2	39	2	8	3200	1	2		no	no	FALSE	no	no	yes	no	3	3
2	372	28	2	1	2	6	2	25	2	1	38	15	2	10	80	127	1	1	2	40	1	10	3600	1	2		no	no	FALSE	no	no	yes	no	3	3
3	394	28	2	1	1	1	3	39.3	3	1	38.6	15	2	11	78	122	1	1	1	39.3	1	9	3800	1	2		no	no	FALSE	no	no	yes	no	3	3
3	408	28	3	2	1	1	1	30.3	3	1	39.3	15	2	12.5	98	21	1	1	2	36.5	1	8	2400	2	2	preterm	yes	no	FALSE	no	no	no	no	1	6
3	424	28	2	1	1	1	1	35.2	3	1	39	15	2	12	84	118	1	1	2	40	2	10	3800	1	2		no	no	FALSE	no	no	yes	no	3	3
3	430	28	1	0	1	1	1	36	3	1	40	15	2	8.9	77	15	1	1	1	36	1	0	2700	5	2	stillbirth	yes	no	FALSE	yes	no	no	no	1	4
3	108	28	2	1	2	2	3	15	2	4	39.6	9	1	8.3	88.9	87	1	2	1	15	3	11	0	9	1		no	no	FALSE	no	yes	no	no	2	2
3	262	28	1	0	1	7	1	25	2	3	39.8	8	2	9.3	91	194	1	2	1	25	2	0	600	5	2	stillbirth	yes	no	FALSE	yes	no	no	no	1	4
3	270	28	2	1	1	1	2	21	2	2	38.5	15	2	6.2	99.9	150	1	2	1	39	1	9	3100	1	2		no	no	FALSE	no	no	yes	no	3	3
3	273	28	2	1	1	1	1	39	3	3	39.3	15	2	6.1	99.9	36	1	2	1	39	1	9	3600	1	2		no	no	FALSE	no	no	yes	no	3	3
1	17	29	4	3	2	6	1	39.1	3	3	39	15	2	12.7	84.1	141	1	1	1	39.1	2	10	3000	1	2		no	no	FALSE	no	no	yes	no	3	3
2	71	29	2	1	1	1	3	39	3	1	38	15	2	11	78	122	1	1	1	39	1	9	4000	1	2		no	no	FALSE	no	no	yes	no	3	3
3	128	29	2	1	1	1	2	39	3	2	38.8	15	2	9.8	92	99	1	1	2	39	1	10	3200	1	2		no	no	FALSE	no	no	yes	no	3	3
3	177	29	1	0	1	1	2	40	3	1	39.7	15	2	10	86	148	1	1	1	40	1	10	3200	1	2		no	no	FALSE	no	no	yes	no	3	3
1	214	29	4	3	1	1	1	39.1	3	3	39.3	15	2	12	92.5	93	1	1	1	39.1	2	10	3400	1	2		no	no	FALSE	no	no	yes	no	3	3
3	222	29	3	2	1	1	1	34	3	3	38.3	15	2	7.4	90.5	61	1	1	1	35	3	9	2600	2	2	preterm	yes	no	FALSE	no	no	no	no	1	6
3	272	29	3	2	1	1	2	38.6	3	3	38.9	15	2	12	87	180	1	1	1	38.6	1	9	3700	1	2		no	no	FALSE	no	no	yes	no	3	3
1	292	29	4	3	1	1	2	40	3	3	39.3	15	2	13.5	86	258	1	1	1	40.1	1	10	2900	1	2		no	no	FALSE	no	no	yes	no	3	3
2	312	29	2	1	1	1	1	40	3	2	39	15	2	10	84	216	1	1	1	40	1	9	3200	1	2		no	no	FALSE	no	no	yes	no	3	3
1	335	29	2	1	1	1	3	20	2	2	38.4	15	2	12	92	249	1	1	2	38	1	10	3000	1	2		no	no	FALSE	no	no	yes	no	3	3
1	438	29	3	2	1	1	1	34	3	1	38	15	2	12.5	98	21	1	1	2	36.3	1	9	2400	2	2	preterm	yes	no	FALSE	no	no	no	no	1	6
3	159	29	1	0	1	1	1	25	2	6	42.1	13	1	9.3	91.8	194	1	2	1	25	1	0	600	5	2	stillbirth	yes	no	FALSE	yes	no	no	no	1	4
1	3	30	4	2	1	1	1	30.5	3	3	39.4	15	2	11.1	91.1	134	1	1	1	34	1	8	2400	2	2		yes	no	FALSE	no	no	no	no	1	6
1	24	30	4	3	2	6	2	28	2	3	37	15	2	12	89	140	1	1	1	40.6	2	10	3700	1	2		no	no	FALSE	no	no	yes	no	3	3
2	55	30	4	3	1	1	1	36.4	3	3	38.7	15	2	9.1	85.9	35	1	1	1	38	3	8	3000	1	2		no	no	FALSE	no	no	yes	no	3	3
2	62	30	3	2	1	6	1	36.4	3	1	39.5	15	2	10	71.2	292	1	1	1	37	1	9	2800	1	2		no	no	FALSE	no	no	yes	no	3	3
3	89	30	3	2	1	1	1	38.5	3	2	38.3	15	2	8.5	84	211	1	1	1	38.5	2	10	3400	1	2		no	no	FALSE	no	no	yes	no	3	3
3	98	30	3	2	1	1	1	19.3	2	3	39.4	15	2	11	89	99	1	1	2	19.3	3	11	0	9	1		no	no	FALSE	no	yes	no	no	2	2
3	113	30	3	2	1	1	2	32	3	1	38	15	2	10.3	93.3	154	1	1	2	38.2	1	9	3100	1	2		no	no	FALSE	no	no	yes	no	3	3
3	122	30	3	2	1	1	1	39	3	1	38.6	15	2	14	83	67	1	1	1	39	1	10	3000	1	2		no	no	FALSE	no	no	yes	no	3	3
3	136	30	4	3	2	1	1	37.1	3	3	39.4	15	2	11	82	57	1	1	1	39.4	1	9	2900	1	2		no	no	FALSE	no	no	yes	no	3	3
3	149	30	3	2	1	1	1	32	3	3	37.8	15	2	11.4	99.9	159	1	1	2	40.2	1	10	3000	1	2		no	no	FALSE	no	no	yes	no	3	3
3	161	30	5	2	1	1	2	8	1	1	38.4	15	2	14	98	192	1	1	1	8	3	11	0	9	1		no	no	FALSE	no	yes	no	no	2	2
3	193	30	4	3	1	1	1	38.2	3	1	38.7	15	2	13	96.1	190	1	1	1	38.2	1	10	3000	1	2		no	no	FALSE	no	no	yes	no	3	3
1	201	30	3	2	1	1	1	32	3	1	38.6	15	2	9	78	160	1	1	1	32	1	8	1600	2	2	preterm	yes	yes	FALSE	no	no	no	yes	1	6
1	202	30	2	1	1	1	1	6	1	1	38	15	2	13	98	160	1	1	1	6	3	11	0	9	1		no	no	FALSE	no	yes	no	no	2	2
3	249	30	2	1	1	1	1	20	2	3	39.7	15	2	10.8	84	98	1	1	1	20	3	11	500	9	1		no	no	FALSE	no	yes	no	no	2	2
2	314	30	3	2	1	1	1	38.3	3	2	39.8	15	2	13.5	84	221	1	1	1	38.3	2	8	3200	1	2		no	no	FALSE	no	no	yes	no	3	3
1	328	30	1	0	1	8	2	33.4	3	2	37.9	15	2	9.9	84	144	1	1	2	39.1	1	10	2900	1	2		no	no	FALSE	no	no	yes	no	3	3
2	363	30	2	1	1	1	3	9	1	3	38.7	15	2	14.6	78	243	1	1	1	38.3	1	10	2800	1	2		no	no	FALSE	no	no	yes	no	3	3
3	395	30	2	1	1	3	3	39.2	3	3	38.3	15	2	12	78	160	1	1	1	39.2	1	8	3200	1	2		no	no	FALSE	no	no	yes	no	3	3
3	403	30	3	2	1	1	1	20	2	2	39.6	15	2	10	84	98	1	1	1	20	3	0	520	9	1		no	no	FALSE	no	yes	no	no	2	2
3	409	30	4	3	1	1	1	35.2	3	2	38.2	15	2	9	99	138	1	1	2	35.2	1	0	2400	5	2	stillbirth	yes	no	FALSE	yes	no	no	no	1	4
3	417	30	2	1	1	1	1	39	3	1	39	15	2	11	97	180	1	1	1	39	1	10	3300	1	2		no	no	FALSE	no	no	yes	no	3	3
3	433	30	3	2	1	1	1	34	3	1	38	15	2	7.8	90	62	1	1	1	35	3	9	2600	2	2	preterm	yes	no	FALSE	no	no	no	no	1	6
1	16	30	3	2	2	1	1	39	3	3	39	15	2	6.9	79.8	381	1	2	1	39	1	10	3700	1	2		no	no	FALSE	no	no	yes	no	3	3
3	104	30	3	2	1	1	1	36	3	2	38	15	1	5.4	99.8	150	1	2	1	38	2	10	3000	1	2		no	no	FALSE	no	no	yes	no	3	3
1	25	31	3	2	2	8	1	24.2	2	3	38.2	15	2	11.2	85.5	54	2	1	1	40.5	1	10	4000	1	2		no	no	FALSE	no	no	yes	no	3	3
2	65	31	3	2	1	1	2	40	3	3	39.2	15	2	10	78	230	1	1	1	40	1	10	3200	1	2		no	no	FALSE	no	no	yes	no	3	3
2	72	31	2	1	1	3	3	39.3	3	1	38.4	15	2	12	78	163	1	1	1	39.3	3	8	3200	1	2		no	no	FALSE	no	no	yes	no	3	3
3	83	31	2	1	1	1	2	38	3	2	38.2	15	2	9	87	95	1	1	2	39	2	10	3100	1	2		no	no	FALSE	no	no	yes	no	3	3
3	110	31	1	0	1	1	3	33	3	1	38.2	15	2	12.8	90.7	102	1	1	1	33	1	6	1500	2	2	preterm	yes	yes	FALSE	no	no	no	yes	1	6
3	118	31	5	4	1	1	1	39	3	1	38	15	2	11.5	87	121	1	1	1	39	1	10	4000	1	2		no	no	FALSE	no	no	yes	no	3	3
3	140	31	3	2	1	1	1	39.3	3	2	38.7	15	2	9.9	86	108	1	1	1	39.3	1	10	3600	1	2		no	no	FALSE	no	no	yes	no	3	3
3	242	31	3	2	1	1	2	38	3	2	38.2	15	2	8.8	85.6	89	1	1	1	38	2	10	2700	1	2		no	no	FALSE	no	no	yes	no	3	3
3	244	31	4	3	1	1	1	35	3	3	38.5	15	2	8.9	99.9	138	1	1	1	35	1	0	2400	5	2	stillbirth	yes	no	FALSE	yes	no	no	no	1	4
1	259	31	4	1	1	2	2	30	3	2	39.6	15	1	11	90	91	1	1	1	30	1	8	1400	2	2	preterm	yes	yes	FALSE	no	no	no	yes	1	6
1	294	31	3	2	1	1	1	18.2	2	3	37.8	15	1	10.9	94.4	134	1	1	1	39.5	1	9	2900	1	2		no	no	FALSE	no	no	yes	no	3	3
1	332	31	4	3	1	1	2	32.6	3	2	37.8	15	2	12	89	213	1	1	2	40.4	1	10	3100	1	2		no	no	FALSE	no	no	yes	no	3	3
2	367	31	2	1	2	6	1	11.5	1	3	38.5	15	2	12.7	76.6	99	1	1	1	38	1	10	2900	1	2		no	no	FALSE	no	no	yes	no	3	3
3	391	31	5	4	1	1	1	37.4	3	3	39.5	15	2	13	78.5	103	1	1	1	37.4	2	10	2000	3	2	low birth weight	no	yes	FALSE	no	no	no	no	1	5
1	439	31	4	3	1	1	1	34.5	3	1	38.4	15	2	8.9	99.8	138	1	1	2	35	1	0	2300	5	2	stillbirth	yes	no	FALSE	yes	no	no	no	1	4
1	443	31	2	1	1	1	1	38.5	3	1	37.8	15	2	11	98	182	1	1	1	39	1	10	3200	1	2		no	no	FALSE	no	no	yes	no	3	3
3	300	31	3	2	1	1	1	39	3	3	40	4	1	8.8	75	107	1	2	1	39	2	9	3700	1	2		no	no	FALSE	no	no	yes	no	3	3
2	304	32	3	2	1	1	2	37.5	3	2	39.6	15	2	13.9	90.1	241	1	2	1	37.5	1	10	3330	1	2		no	no	FALSE	no	no	yes	no	3	3
2	68	32	6	5	1	1	1	37.3	3	3	39.6	15	1	13	78.5	103	1	1	1	37.3	2	10	2000	3	2	low birth weight	no	yes	FALSE	no	no	no	no	1	5
3	75	32	1	0	1	1	2	39.3	3	1	38.4	15	2	11.8	86	192	1	1	2	39.3	2	9	3800	1	2		no	no	FALSE	no	no	yes	no	3	3
3	80	32	1	0	2	1	1	37.3	3	1	38.9	15	2	9.6	86	108	1	1	2	37.3	1	8	2800	1	2		no	no	FALSE	no	no	yes	no	3	3
3	107	32	5	3	1	1	1	35	3	3	39.7	15	2	10	85	157	1	1	2	35	3	0	2100	5	2	stillbirth	yes	no	FALSE	yes	no	no	no	1	4
3	112	32	5	3	1	1	2	32	3	3	39.5	15	2	12	97	96	1	1	2	39	1	9	3200	1	2		no	no	FALSE	no	no	yes	no	3	3
3	121	32	4	3	1	1	2	38	3	1	39.3	15	2	12.9	91	112	1	1	2	39	1	10	3200	1	2		no	no	FALSE	no	no	yes	no	3	3
3	151	32	6	5	1	1	2	37	3	3	38.4	15	2	12.2	92	215	1	1	2	38.4	1	10	2800	1	2		no	no	FALSE	no	no	yes	no	3	3
3	178	32	3	2	1	7	1	40.6	3	1	39.2	15	2	14	99.9	186	1	1	1	40.6	1	10	3000	1	2		no	no	FALSE	no	no	yes	no	3	3
3	184	32	3	2	1	1	1	38.2	3	2	40	15	2	12	86	180	1	1	1	38.2	1	10	4000	1	2		no	no	FALSE	no	no	yes	no	3	3
3	229	32	2	1	1	1	3	39.5	3	2	38.7	15	2	10	83.8	194	1	1	1	39.5	2	10	3000	1	2		no	no	FALSE	no	no	yes	no	3	3
3	241	32	9	4	1	1	2	40	3	1	38	15	2	12.9	81.4	90	1	1	1	40	1	10	4100	1	2		no	no	FALSE	no	no	yes	no	3	3
3	267	32	2	1	1	1	1	37	3	2	39	15	2	9.8	82	94	1	1	3	37.1	1	8	2900	1	2		no	no	FALSE	no	no	yes	no	3	3
1	283	32	3	2	1	1	1	38.2	3	2	39.8	15	2	13	98	180	1	1	1	38.2	1	10	4000	1	2		no	no	FALSE	no	no	yes	no	3	3
1	313	32	2	1	1	1	1	34	3	3	39.1	15	2	11.9	84.9	143	1	1	1	34	1	8	2100	2	2	preterm	yes	no	FALSE	no	no	no	no	1	6
1	343	32	2	1	1	1	1	29	3	3	39.5	15	2	9.6	93	80	1	1	1	29.5	1	6	1600	2	2	preterm	yes	no	FALSE	no	no	no	no	1	6
3	397	32	3	2	1	1	2	40.1	3	1	39.1	15	2	10	79	230	1	1	1	40.1	1	10	3200	1	2		no	no	FALSE	no	no	yes	no	3	3
3	398	32	2	1	1	1	3	7	1	3	40	15	2	14	78	211	1	1	1	7	3	0	0	9	1		no	no	FALSE	no	yes	no	no	2	2
3	404	32	5	3	1	1	1	39.5	3	1	40	15	2	12.7	89.7	222	1	1	1	39.5	1	9	3900	1	2		no	no	FALSE	no	no	yes	no	3	3
3	429	32	2	1	1	1	3	39.4	3	1	38.7	15	2	10	84	193	1	1	1	39.4	2	10	3000	1	2		no	no	FALSE	no	no	yes	no	3	3
1	445	32	2	1	2	7	2	8	1	2	39.2	15	2	11.5	64	67	1	1	1	34	1	8	2100	2	2	preterm	yes	yes	FALSE	no	no	no	yes	1	6
1	14	32	2	1	2	8	2	9	1	4	40	12	1	10.1	75.6	45	1	2	1	9	3	11	0	9	1		no	no	FALSE	no	yes	no	no	2	2
3	192	32	4	3	1	1	1	32.5	3	2	38	15	2	4.1	68	98	1	2	1	32.5	1	8	1400	2	2	preterm	yes	yes	FALSE	no	no	no	yes	1	6
1	199	32	1	1	1	1	1	12	1	1	38.6	15	2	6	87	120	1	2	1	12	3	11	0	9	1		no	no	FALSE	no	yes	no	no	2	2
1	323	32	4	3	1	1	1	39.4	3	6	40	8	1	3.3	95	89	1	2	1	39.4	1	8	2400	3	2	low birth weight	no	yes	FALSE	no	no	no	no	1	5
3	389	32	5	4	1	1	2	32.6	3	6	40	13	1	9.8	83	74	1	2	1	32.6	2	7	1500	2	2	preterm	yes	no	FALSE	no	no	no	no	1	6
3	418	33	3	2	1	1	3	6	1	1	38.2	15	2	4	90	100	1	2	1	6	3	0	0	9	1		no	no	FALSE	no	yes	no	no	2	2
1	19	33	3	2	2	6	1	35.5	3	3	38.7	15	2	10.2	87.3	90	1	1	1	35.5	2	5	1600	7	2	preterm, low birth weight, neonatal death	yes	yes	yes	no	no	no	yes	1	4
1	23	33	5	4	2	7	1	33	3	1	37.8	15	2	8.5	67.3	256	1	1	1	40	1	9	2900	1	2		no	no	FALSE	no	no	yes	no	3	3
3	141	33	5	4	1	1	1	35.3	3	2	38.8	15	2	10.9	92.9	171	1	1	2	40	1	10	2600	1	2		no	no	FALSE	no	no	yes	no	3	3
3	248	33	5	3	1	1	1	39.6	3	3	40.2	15	2	12.8	89.6	222	1	1	1	39.6	1	9	3900	1	2		no	no	FALSE	no	no	yes	no	3	3
3	388	33	3	2	1	1	1	36.2	3	1	39.5	15	2	10.4	71.3	278	1	1	1	37.2	1	9	2800	1	2		no	no	FALSE	no	no	yes	no	3	3
1	441	33	3	2	1	1	2	37.6	3	1	38.4	15	2	8.8	85	89	1	1	1	37.6	2	10	2800	1	2		no	no	FALSE	no	no	yes	no	3	3
3	401	33	6	5	1	1	2	38	3	6	39.8	6	1	4	99.8	180	1	2	1	38	2	8	3200	1	2		no	no	FALSE	no	no	yes	no	3	3
3	412	34	3	2	1	1	2	38	3	1	38.2	15	2	8.9	85.6	89	1	2	1	38	2	10	2700	1	2		no	no	FALSE	no	no	yes	no	3	3
2	50	34	6	4	1	1	2	36.2	3	2	39.8	15	2	10.9	76.1	87	1	1	1	36.2	2	9	2500	2	2	preterm	yes	no	FALSE	no	no	no	no	1	6
2	51	34	2	1	1	1	3	6.5	1	3	40	15	2	14	78	212	1	1	1	6.5	3	11	0	9	1		no	no	FALSE	no	yes	no	no	2	2
3	76	34	5	4	1	1	2	38.3	3	2	38.3	15	2	10	88	103	1	1	1	38.3	1	10	3400	1	2		no	no	FALSE	no	no	yes	no	3	3
3	92	34	4	2	1	1	2	12	2	1	38.6	15	2	12.1	89.5	59	1	1	1	18.4	3	11	0	9	1		no	no	FALSE	no	yes	no	no	2	2
3	97	34	4	2	1	1	1	19.3	2	3	39.9	15	2	9	86	74	1	1	1	19.3	3	11	0	9	1		no	no	FALSE	no	yes	no	no	2	2
3	124	34	4	2	1	1	1	15	2	1	37.9	15	2	10.2	98	172	1	1	1	15	3	11	0	9	1		no	no	FALSE	no	yes	no	no	2	2
1	209	34	4	2	1	1	3	15	2	2	38.6	15	2	10	81	62	1	1	1	15	3	11	0	9	1		no	no	FALSE	no	yes	no	no	2	2
3	254	34	3	2	1	1	2	32	3	2	38.8	15	2	10	95.2	144	1	1	2	39	1	10	3500	1	2		no	no	FALSE	no	no	yes	no	3	3
3	268	34	2	1	1	1	1	39	3	3	39.6	15	2	9.9	72.5	136	1	1	1	39.2	1	8	2900	1	2		no	no	FALSE	no	no	yes	no	3	3
1	289	34	6	3	1	1	1	34	3	2	40	15	2	10.7	86.7	12	1	1	1	39.2	2	9	3500	1	2		no	no	FALSE	no	no	yes	no	3	3
2	303	34	4	2	1	1	1	18	2	3	38.9	15	2	12	92	81	1	1	1	18	3	11	0	9	1		no	no	FALSE	no	yes	no	no	2	2
2	316	34	2	1	1	1	2	16	2	3	38.5	15	2	7.1	87.1	179	1	1	2	39.5	1	9	3400	1	2		no	no	FALSE	no	no	yes	no	3	3
3	413	34	9	7	1	1	2	35	3	1	38.4	15	2	12.6	81.6	90	1	1	1	40	1	10	4100	1	2		no	no	FALSE	no	no	yes	no	3	3
1	435	34	2	1	1	1	1	36	3	1	39.5	15	2	7.7	65	74	1	1	1	36	1	9	2800	2	2	preterm	yes	no	FALSE	no	no	no	no	1	6
2	54	34	7	6	1	1	2	38	3	6	39.7	6	1	4	98.7	181	1	2	1	39	1	8	3200	1	2		no	no	FALSE	no	no	yes	no	3	3
3	252	34	5	4	1	1	2	37	3	2	38.7	15	2	3.6	99.9	81	1	2	1	37	1	10	3400	1	2		no	no	FALSE	no	no	yes	no	3	3
1	324	34	8	5	1	1	2	39	3	3	38.6	14	2	8.6	82.1	56	1	2	1	39	2	10	2500	1	2		no	no	FALSE	no	no	yes	no	3	3
3	387	34	5	4	1	1	1	37	3	6	38.9	8	1	9	91	204	1	2	1	37	1	7	3000	1	2		no	no	FALSE	no	no	yes	no	3	3
3	410	34	3	2	1	1	2	36	3	6	39.6	10	1	4.7	79.9	96	1	2	1	36	1	10	2800	1	2		yes	no	FALSE	no	no	no	no	1	6
1	440	35	3	2	1	1	2	36	3	1	39.7	10	1	5	80	96	1	2	1	36	1	9	2800	2	2	preterm	yes	no	FALSE	no	no	no	no	1	6
3	114	35	4	3	1	1	2	39	3	3	39	15	2	10	94	130	1	1	1	39	1	9	2900	1	2		no	no	FALSE	no	no	yes	no	3	3
3	133	35	5	4	1	1	3	32.2	3	3	38.2	15	2	10.6	86	186	1	1	1	38	1	10	3900	1	2		no	no	FALSE	no	no	yes	no	3	3
3	153	35	6	3	1	1	1	34.1	3	1	38.4	15	2	12.8	88	206	1	1	2	37.5	1	10	2800	1	2		no	no	FALSE	no	no	yes	no	3	3
3	168	35	6	5	1	1	2	31	3	1	38.7	15	2	13	98	186	1	1	1	31	1	8	1400	2	2		yes	yes	FALSE	no	no	no	yes	1	6
3	196	35	8	7	1	1	2	38.2	3	2	38	15	2	10	90	150	1	1	1	41.5	1	10	2800	1	2		no	no	FALSE	no	no	yes	no	3	3
1	227	35	3	2	1	1	1	38	3	1	39	15	2	11	84	128	1	1	1	39.4	3	10	3100	1	2		no	no	FALSE	no	no	yes	no	3	3
3	231	35	7	6	1	1	1	35.3	3	3	38.6	15	2	13	87.2	286	1	1	2	38.4	2	10	3000	1	2		no	no	FALSE	no	no	yes	no	3	3
1	290	35	4	2	1	1	2	39	3	2	39.8	15	2	10.9	84.4	100	1	1	1	39	1	10	2500	1	2		no	no	FALSE	no	no	yes	no	3	3
2	333	35	5	4	1	1	1	32	3	2	39.6	15	2	12	85	267	1	1	2	38.3	1	8	3500	1	2		no	no	FALSE	no	no	yes	no	3	3
1	357	35	2	1	2	1	2	5.6	1	3	38.6	15	2	14.2	87.7	168	1	1	1	38.2	1	10	3500	1	2		no	no	FALSE	no	no	yes	no	3	3
3	427	35	7	6	1	1	1	39.2	3	1	38.5	15	2	13	87	280	1	1	2	40	2	10	3100	1	2		no	no	FALSE	no	no	yes	no	3	3
3	431	35	3	2	1	1	2	38	3	1	39	15	2	11	85	126	1	1	1	39.5	1	10	3200	1	2		no	no	FALSE	no	no	yes	no	3	3
2	61	35	5	4	1	1	1	37.1	3	6	38.8	8	1	9.1	91.3	294	1	2	1	37.1	1	7	2900	1	2		no	no	FALSE	no	no	yes	no	3	3
2	63	35	5	4	1	1	2	33	3	6	40	13	1	9.8	83	71	1	2	1	33	2	7	1600	2	2	preterm	yes	yes	FALSE	no	no	no	yes	1	6
3	243	36	3	2	1	1	2	36	3	6	40	10	1	4.4	79.9	96	1	2	1	36	1	10	2800	1	2		yes	no	FALSE	no	no	no	no	1	6
3	78	36	3	2	1	1	2	35	3	2	38.8	15	1	10	94	149	1	1	2	39	1	10	3500	1	2		no	no	FALSE	no	no	yes	no	3	3
3	88	36	8	7	2	1	1	13	1	3	38.6	15	1	9	93	84	1	1	2	13	3	11	0	9	1		no	no	FALSE	no	yes	no	no	2	2
3	155	36	4	3	1	1	1	40.1	3	2	38.7	15	2	10.2	88.4	152	1	1	1	40.1	2	2	2600	4	2	neonatal death	no	no	yes	no	no	no	no	1	4
3	166	36	8	7	1	1	1	14	1	1	39.4	15	2	12	89	110	1	1	1	14	3	11	0	9	1		no	no	FALSE	no	yes	no	no	2	2
2	197	36	1	0	2	1	1	40.2	3	2	38.8	15	2	10	96	160	1	1	1	40.2	1	10	2800	1	2		no	no	FALSE	no	no	yes	no	3	3
1	198	36	4	3	1	1	1	39	3	2	39.3	15	2	13	96	130	1	1	1	39	1	10	3150	1	2		no	no	FALSE	no	no	yes	no	3	3
2	200	36	5	4	1	1	1	15	2	2	38.4	15	2	12	96	186	1	1	1	15	3	11	0	9	1		no	no	FALSE	no	yes	no	no	2	2
1	213	36	8	6	1	1	1	41	3	3	38.4	15	2	12.2	90.1	60	1	1	1	41	2	4	3200	1	2		no	no	FALSE	no	no	yes	no	3	3
3	218	36	3	2	1	1	1	34	3	3	38.2	15	2	12	81	62	1	1	1	34	2	9	2800	2	2	preterm	yes	no	FALSE	no	no	no	no	1	6
3	271	36	5	4	1	1	2	35.2	3	3	39	15	2	8.8	91.8	70	1	1	1	35.2	1	8	2400	2	2	preterm	yes	no	FALSE	no	no	no	no	1	6
3	278	36	8	5	1	1	1	36	3	3	39.8	15	2	13.4	90	34	1	1	1	36	1	6	1500	2	2	preterm	yes	yes	FALSE	no	no	no	yes	1	6
1	287	36	4	3	1	1	1	41	3	2	38.6	15	2	14	99.9	160	1	1	1	41	2	10	4000	1	2		no	no	FALSE	no	no	yes	no	3	3
3	101	36	8	7	1	1	1	28	2	2	38.9	9	2	6	82	72	1	2	1	28	1	8	1300	2	2	preterm	yes	no	FALSE	no	no	no	no	1	6
3	419	37	4	3	1	1	2	34	3	1	39.6	15	2	6	80	90	1	2	1	34	1	8	1900	2	2	preterm,low birth	yes	yes	FALSE	no	no	no	yes	1	6
2	49	37	4	2	3	7	1	38.5	3	1	36.4	15	2	12	80	158	1	1	1	38.5	2	9	2200	3	2	low birth weight	no	yes	FALSE	no	no	no	no	1	5
3	87	37	4	3	1	1	1	37	3	2	38.3	15	2	9.6	92	178	1	1	2	37	2	10	2900	1	2		no	no	FALSE	no	no	yes	no	3	3
3	100	37	5	3	1	1	2	5	1	2	39.8	15	2	9.3	91	20	1	1	2	5	3	11	0	9	1		no	no	FALSE	no	yes	no	no	2	2
3	132	37	5	4	1	1	1	34	3	1	38.2	15	2	10	86.5	127	1	1	1	40.2	1	10	3000	1	2		no	no	FALSE	no	no	yes	no	3	3
3	280	37	6	5	1	1	1	15	2	2	38.5	15	2	12.6	86	240	1	1	1	15	3	11	0	9	1		no	no	FALSE	no	yes	no	no	2	2
1	295	37	4	3	1	1	2	35	3	3	38.5	15	2	15.7	92	107	1	1	2	39	1	10	3400	1	2		no	no	FALSE	no	no	yes	no	3	3
3	420	38	2	1	1	1	1	17	2	1	38	15	2	12	86	170	1	1	1	17	3	0	350	9	1		no	no	FALSE	no	yes	no	no	2	2
2	38	38	4	3	1	1	1	37.6	3	2	37.8	15	2	10.3	87	134	1	1	1	37.6	2	8	2600	1	2		no	no	FALSE	no	no	yes	no	3	3
3	99	38	6	5	1	1	1	38.4	3	2	38.2	15	2	9.7	96	123	1	1	2	38.4	1	10	2800	1	2		no	no	FALSE	no	no	yes	no	3	3
3	382	38	1	0	1	1	2	37.4	3	1	38.6	15	2	10	91.5	25	1	1	1	37.4	2	4	2800	4	2	neonatal death	no	no	yes	no	no	no	no	1	4
3	143	39	5	4	1	1	1	16.4	2	3	39.5	15	2	5.8	93	68	1	2	2	16.4	3	11	0	9	1		no	no	FALSE	no	yes	no	no	2	2
3	301	39	4	3	1	1	3	6	1	1	38.6	15	2	12	98	142	1	1	1	6	3	11	0	9	1		no	no	FALSE	no	yes	no	no	2	2
3	352	39	6	5	1	1	2	36	3	2	38.2	15	2	11.2	88.8	108	1	1	1	36	1	8	2800	2	2	preterm	yes	no	FALSE	no	no	no	no	1	6
2	381	39	9	7	1	1	1	8	1	3	38	15	1	8	80	125	1	1	1	31	1	7	1700	2	2	preterm	yes	yes	FALSE	no	no	no	yes	1	6
3	386	39	4	3	1	1	1	40	3	3	39.3	15	2	13	92	254	1	1	1	40	1	7	2600	1	2		no	no	FALSE	no	no	yes	no	3	3
3	406	40	5	4	1	1	1	39	3	1	38.2	15	2	12	86	220	1	1	1	39	1	8	2600	1	2		no	no	FALSE	no	no	yes	no	3	3
2	46	40	1	0	1	1	2	37.2	3	2	38.6	15	2	10	91.5	18	1	1	1	37.2	2	4	2800	1	2		no	no	FALSE	no	no	yes	no	3	3
2	56	40	3	2	1	1	1	28	2	1	38.8	15	2	10.8	90	122	1	1	1	38.2	1	8	3000	1	2		no	no	FALSE	no	no	yes	no	3	3
2	60	40	5	4	1	1	1	40	3	3	39.4	15	2	13	92	254	1	1	1	40	1	7	2600	1	2		no	no	FALSE	no	no	yes	no	3	3
1	85	40	8	4	1	1	2	14	1	2	39.5	15	2	13	84	156	1	1	2	31.3	1	0	1300	5	2	stillbirth	yes	no	FALSE	yes	no	no	no	1	4
3	96	40	6	4	1	1	1	40.2	3	2	38.4	15	2	12	82	102	1	1	2	40.2	1	10	3100	1	2		no	no	FALSE	no	no	yes	no	3	3
3	119	40	7	4	1	1	2	32.3	3	3	38.5	15	2	13.5	86	258	1	1	3	39.6	1	9	3600	1	2		no	no	FALSE	no	no	yes	no	3	3
3	125	40	5	4	1	1	1	31	3	1	39.7	15	2	8.9	99.9	138	1	1	1	31	1	7	1800	2	2	preterm	yes	yes	FALSE	no	no	no	yes	1	6
3	167	40	7	6	1	1	1	38.2	3	1	38.2	15	2	13	86	170	1	1	1	38.2	1	10	2900	1	2		no	no	FALSE	no	no	yes	no	3	3
3	195	40	5	3	1	1	1	40.4	3	1	39.5	15	2	14	98	180	1	1	1	40.4	1	10	3200	1	2		no	no	FALSE	no	no	yes	no	3	3
3	246	40	5	4	1	1	1	39	3	3	39.1	15	2	11	86	228	1	1	1	39	1	10	2500	1	2		no	no	FALSE	no	no	yes	no	3	3
3	281	40	4	3	2	1	1	38	3	3	39.5	15	2	11.6	84.2	59	1	1	1	38	1	9	2600	1	2		no	no	FALSE	no	no	yes	no	3	3
2	308	41	6	5	1	1	2	36	3	2	38.2	15	2	12.8	90.7	109	1	1	2	37.5	2	10	2400	1	2		no	no	FALSE	no	no	yes	no	3	3
2	35	42	8	7	1	1	1	30.6	3	4	37.4	5	1	7.6	89	34	1	2	1	30.6	2	6	1500	2	2	preterm	yes	yes	FALSE	no	no	no	yes	1	6
3	105	42	5	4	1	1	1	31	3	2	38.5	15	2	13	89	180	1	1	2	38	1	9	3300	1	2		no	no	FALSE	no	no	yes	no	3	3
3	111	42	6	5	1	1	1	36.5	3	2	38.9	15	2	12.8	90.7	102	1	1	1	36.5	1	8	1800	2	2	preterm	yes	yes	FALSE	no	no	no	yes	1	6
3	123	43	6	4	1	1	1	19	2	1	39	15	1	12	98	190	1	1	1	19	3	11	0	9	1		no	no	FALSE	no	yes	no	no	2	2
3	109	44	6	5	1	1	1	34	3	2	39.4	15	2	11.9	82.7	226	1	1	1	34	1	7	1500	2	2	preterm	yes	yes	FALSE	no	no	no	yes	1	6
3	298	22	6	5	1	1	1	35	3	2	38.6	15	2	8.4	95.2	174	1	1	1	35	1	0	2300	5	2	stillbirth	yes	no	FALSE	yes	no	no	no	1	4
